# Supplementary material for: Hemodynamical consequences and tolerance of sustained ventricular tachycardia
Source: PLoS One. 2023 May 17;18(5):e0285802. doi: 10.1371/journal.pone.0285802 (PMC10191287; doi:10.1371/journal.pone.0285802)
Supplement: S1 Data — (ODS) [file pone.0285802.s002.ods]

## Sheet: Feuille1
gener	age	heart rate	QRS morphology	QRS duration baseline	QRS acis	systolic BP baseline	VT rate	QRS duration VT	QRS morphology	QRS axis	VA dissociation	P retro	minimal BP	time to minimal BP	BP fall	10 sec	30 nsec	1 min	3 min	5 min	10 min	last BP	gain BP	VT duration	late BP drop	time to recovery	instable VT	diebetes	ICD	pacemaker	RCT	ischemic HD	LVEF	strain	cardiac index	non tolerated VT	% BP drop	concordance	% minimal BP	inf MI	lat MI	ant MI
homme	72	78	undetermined BBB	120	Gauche sup	132	202	160	Dt	Gauche sup	non	non	45	6,2	87	45	67	94	.	.	.	65	20	67	non	.	instable	non	oui	non	non	oui	64	.	2590,3	non	66	Non	34	IDM inf	IDM lat	non
femme	40	119	RBBB	136	Gauche sup	110	220	152	G	Gauche sup	VA dissociation	non	58	4,3	52	79	86	.	.	.	.	65	7	38	late BP drop	3,2	non	non	non	non	non	non	45	.	2464,2	non	47	Non	53	.	.	.
femme	39	100	RBBB	128	Droit inf	119	241	128	Dt	Droit inf	VA dissociation	non	42	5,6	77	31	.	.	.	.	.	56	14	29	non	3,3	non	non	non	non	non	non	64	.	.	oui	65	Non	35	.	.	.
homme	76	48	undetermined BBB	136	Droit inf	120	170	152	Dt	Droit inf	VA dissociation	non	45	6,2	75	55	66	57	90	90	.	62	17	494	late BP drop	1	non	non	non	non	non	oui	38	-10	3115,8	non	62	Non	38	IDM inf	non	non
homme	57	61	undetermined BBB	200	Gauche sup	123	133	168	G	Gauche sup	VA dissociation	non	63	4	60	74	103	110	.	.	.	64	1	120	late BP drop	.	instable	non	oui	non	non	oui	25	.	.	non	49	Non	51	non	non	IDM ant
homme	57	100	undetermined BBB	200	Droit inf	95	156	184	Dt	Droit inf	non	non	38	5,3	57	39	.	.	.	.	.	41	3	14	non	.	instable	non	oui	non	non	oui	25	.	.	oui	60	Non	40	non	non	IDM ant
homme	57	70	paced CRT	154	Droit inf	98	141	160	Dt	Droit inf	VA dissociation	non	43	6,4	55	57	55	.	.	.	.	82	39	31	non	5,6	non	non	oui	non	oui	oui	17	0	.	oui	56	Non	44	non	non	IDM ant
homme	57	70	paced CRT	154	Gauche sup	98	234	160	Dt	Gauche sup	non	non	32	4,2	66	32	31	.	.	.	.	32	0	47	non	29,5	non	non	oui	non	oui	oui	17	0	.	oui	67	Non	33	non	non	IDM ant
homme	64	120	.	100	Gauche sup	139	220	160	Dt	Gauche sup	non	non	31	42,7	108	50	42	.	.	.	.	37	6	51	late BP drop	28	non	non	oui	non	non	oui	18	.	.	oui	78	Non	22	IDM inf	non	IDM ant
femme	83	50	paced CRT	104	Droit inf	81	192	240	G	Droit inf	VA dissociation	non	17	9,2	64	23	.	.	.	.	.	29	12	12	non	6	non	non	oui	non	oui	oui	25	.	1361,2	oui	79	Non	21	non	non	IDM ant
homme	58	59	.	96	Droit inf	132	197	136	Dt	Droit inf	VA dissociation	non	47	14	85	58	60	60	.	.	.	74	27	62	non	2,3	non	non	oui	non	non	oui	30	-9	1919,4	oui	64	Oui	36	IDM inf	non	IDM ant
homme	58	100	LBBB	136	Droit sup	110	170	152	G	Droit sup	VA dissociation	non	62	10,5	48	68	75	65	.	.	.	68	6	83	non	5,3	non	non	oui	non	non	oui	30	-9	3253,2	non	44	Non	56	IDM inf	non	IDM ant
homme	71	98	LBBB	120	Gauche sup	107	182	184	G	Gauche sup	VA dissociation	non	35	180	72	42	45	50	35	.	.	43	8	249	non	9,3	non	non	non	non	non	oui	15	.	.	oui	67	Non	33	non	non	IDM ant
homme	50	70	paced	168	Gauche sup	122	150	232	G	Gauche sup	non	non	102	4,2	20	110	121	.	.	.	.	119	17	56	non	1	non	non	oui	non	non	non	30	.	1559,5	non	16	Non	84	.	.	.
homme	50	70	paced	168	Gauche sup	120	174	208	G	Gauche sup	non	non	87	7,2	33	98	105	104	95	87	.	81	-6	540	late BP drop	.	instable	non	oui	non	non	non	30	.	1559,5	oui	28	Oui	73	.	.	.
homme	50	70	paced	216	Droit inf	120	170	232	G	Droit inf	non	non	60	8,6	60	67	.	.	.	.	.	79	19	16	non	1	non	non	oui	non	non	non	30	.	1559,5	oui	50	Non	50	.	.	.
homme	67	64	paced	176	Gauche sup	108	182	168	Dt	Gauche sup	non	non	30	10	78	30	41	37	.	.	.	38	8	62	non	12,3	non	non	oui	non	non	oui	27	.	1770,6	oui	72	Non	28	non	non	IDM ant
homme	67	83	LBBB	136	Droit inf	119	227	152	G	Droit inf	non	non	32	8,7	87	35	.	.	.	.	.	38	6	24	non	.	instable	non	oui	non	non	oui	27	.	1770,6	oui	73	Oui	27	non	non	IDM ant
homme	89	85	paced CRT	200	Gauche sup	126	182	184	Dt	Gauche sup	non	non	46	10	80	46	.	.	.	.	.	50	4	22	non	5,9	non	non	oui	non	oui	oui	20	-5	.	oui	64	Non	37	.	.	.
homme	71	67	paced CRT	128	Droit inf	123	122	160	Dt	Droit inf	non	non	98	4,1	25	110	115	112	.	.	.	103	5	179	non	3	non	non	oui	non	oui	oui	35	.	.	non	20	Non	80	non	IDM lat	non
homme	71	60	paced CRT	128	Gauche sup	148	136	168	Dt	Gauche sup	non	non	84	4,5	64	97	119	109	109	120	126	94	10	691	non	1	non	non	oui	non	oui	oui	35	.	.	non	43	Non	57	non	IDM lat	non
homme	36	59	.	72	Droit inf	125	227	152	G	Droit inf	non	non	38	8,3	87	43	42	.	.	.	.	55	17	38	non	6,5	non	non	oui	non	non	non	60	.	.	oui	70	Non	30	.	.	.
homme	36	63	.	72	Gauche inf	180	136	184	G	Gauche inf	non	non	136	6,2	44	143	149	.	.	.	.	137	1	35	non	1	non	non	oui	non	non	non	60	.	.	non	24	Non	76	.	.	.
homme	36	100	.	72	Droit inf	135	150	168	G	Droit inf	non	non	78	2,3	57	105	98	.	.	.	.	106	28	58	non	1	non	non	oui	non	non	non	60	.	.	non	42	Non	58	.	.	.
homme	79	66	RBBB	144	Gauche inf	154	192	152	Dt	Gauche inf	non	non	41	9	113	53	.	.	.	.	.	56	15	23	non	.	instable	non	non	non	non	oui	43	.	.	oui	73	Non	27	IDM inf	non	non
homme	79	59	RBBB	144	Droit inf	150	174	176	Dt	Droit inf	non	non	45	8,6	105	55	54	56	84	108	.	68	23	283	non	.	instable	non	non	non	non	oui	43	.	.	non	70	Non	30	IDM inf	non	non
homme	53	68	.	96	Gauche sup	127	170	144	Dt	Gauche sup	VA dissociation	non	60	4,6	67	90	93	94	.	.	.	125	65	59	non	.	instable	diabete	non	non	non	oui	30	.	.	oui	53	Oui	47	non	non	IDM ant
homme	53	80	.	96	Droit sup	134	174	160	Dt	Droit sup	VA dissociation	non	76	3,4	58	83	81	107	.	.	.	113	37	68	non	.	instable	diabete	non	non	non	oui	30	.	.	non	43	Oui	57	non	non	IDM ant
homme	70	120	RBBB	120	Droit inf	91	208	176	Dt	Droit inf	non	non	30	12,5	61	38	.	.	.	.	.	35	5	15	non	.	instable	diabete	non	non	non	oui	31	.	1906,9	oui	67	Oui	33	IDM inf	non	non
homme	70	101	RBBB	120	Gauche sup	101	141	176	G	Gauche sup	VA dissociation	non	60	1,8	41	70	90	87	.	.	.	84	24	79	non	1	non	diabete	non	non	non	oui	31	.	1906,9	non	41	Non	59	IDM inf	non	non
homme	64	65	RBBB	184	Gauche sup	110	234	168	Dt	Gauche sup	non	P rétro	39	11	71	39	58	62	.	.	.	79	40	85	non	.	instable	non	oui	non	non	oui	26	.	.	oui	64	Non	35	.	.	.
homme	70	61	paced CRT	128	Gauche inf	71	192	176	G	Gauche inf	VA dissociation	non	22	7,4	49	32	.	.	.	.	.	35	13	12	non	.	instable	non	oui	non	oui	oui	40	.	.	oui	69	Non	31	non	non	IDM ant
homme	70	100	paced CRT	184	Droit inf	75	174	168	G	Droit inf	non	non	26	10	49	26	39	37	.	.	.	39	13	69	non	4,8	non	non	oui	non	oui	oui	40	.	.	oui	65	Non	35	non	non	IDM ant
homme	70	68	paced CRT	176	Gauche sup	73	144	160	Dt	Gauche sup	non	non	30	6,9	43	37	.	.	.	.	.	45	15	27	non	6,8	non	non	oui	non	oui	oui	40	.	.	oui	59	Oui	41	non	non	IDM ant
homme	70	85	paced CRT	160	Gauche sup	111	202	152	G	Gauche sup	non	non	31	10	80	31	31	.	.	.	.	41	10	31	non	7,3	non	non	oui	non	oui	oui	40	.	.	oui	72	Oui	28	non	non	IDM ant
homme	46	100	paced CRT	152	Droit inf	119	192	160	Dt	Droit inf	non	non	27	5	92	27	.	.	.	.	.	43	16	16	non	1,5	non	non	oui	non	oui	non	18	.	1575	oui	77	Non	23	.	.	.
homme	46	100	paced CRT	170	Gauche inf	128	182	160	G	Gauche inf	non	non	46	6	82	46	68	67	75	.	.	82	36	223	non	1,8	non	non	oui	non	oui	non	18	.	1575	non	64	Non	36	.	.	.
homme	46	60	paced CRT	170	Droit inf	115	202	144	G	Droit inf	non	non	42	50	73	55	71	74	81	77	77	75	33	732	non	3	non	non	oui	non	oui	non	18	.	1575	oui	64	Non	37	.	.	.
homme	66	80	paced	184	Droit inf	70	144	216	G	Droit inf	VA dissociation	non	45	5	25	51	52	48	46	55	58	73	28	1531	non	1	non	non	oui	non	non	non	60	.	.	non	36	Non	64	.	.	.
homme	70	93	paced CRT	160	Droit inf	101	131	184	Dt	Droit inf	non	non	52	8,2	49	67	71	71	88	64	.	68	16	441	non	.	instable	non	oui	non	oui	oui	9	.	.	non	48	Non	51	non	non	IDM ant
homme	62	86	paced CRT	144	Droit sup	84	178	208	Dt	Droit sup	non	non	44	3,9	40	51	.	.	.	.	.	53	9	30	non	2,6	non	non	oui	non	oui	oui	20	.	.	oui	48	Non	52	IDM inf	non	non
homme	62	100	paced CRT	144	Gauche sup	93	141	176	Dt	Gauche sup	VA dissociation	non	71	2,8	22	100	98	98	101	104	114	106	35	3653	non	1	non	non	oui	non	oui	oui	20	.	.	non	24	Non	76	IDM inf	non	non
homme	62	100	paced CRT	144	Droit inf	96	220	136	Dt	Droit inf	non	non	37	5,4	59	43	46	.	.	.	.	46	9	36	non	7,3	non	non	oui	non	oui	oui	20	.	.	oui	62	Non	39	IDM inf	non	non
homme	63	102	.	88	Droit inf	115	192	200	Dt	Droit inf	VA dissociation	non	49	5,7	66	53	49	53	65	.	.	60	11	187	non	0,8	non	diabete	oui	non	non	oui	42	-11	1838,2	non	57	Non	43	IDM inf	non	non
homme	82	70	paced	184	Gauche sup	121	174	160	Dt	Gauche sup	VA dissociation	non	54	7,7	67	62	57	94	65	.	.	89	35	185	non	2,6	non	non	non	oui	non	oui	33	.	2068,6	non	55	Non	45	IDM inf	non	non
homme	82	70	paced	184	Gauche sup	131	202	176	Dt	Gauche sup	non	non	57	2,3	74	62	62	74	.	.	.	67	10	69	non	2,1	non	non	non	oui	non	oui	33	.	2068,6	non	56	Non	44	IDM inf	non	non
homme	63	83	paced CRT	152	Droit inf	79	122	168	G	Droit inf	VA dissociation	non	43	6	36	45	45	.	.	.	.	56	13	48	non	1	non	non	oui	non	oui	non	25	-8	1500,3	oui	46	Non	54	.	.	.
homme	81	71	.	72	Droit sup	160	202	168	Dt	Droit sup	non	non	53	5,1	107	54	64	58	.	.	.	36	-17	143	late BP drop	34	non	non	oui	non	non	oui	50	.	2125,2	oui	67	Non	33	non	non	non
homme	66	51	.	104	Droit inf	160	241	160	Dt	Droit inf	non	non	38	8,6	122	41	.	.	.	.	.	40	2	26	non	5,2	non	non	oui	non	non	oui	46	-13	1661,1	oui	76	Non	24	non	IDM lat	non
homme	71	90	paced CRT	120	Droit sup	200	159	248	Dt	Droit sup	non	non	98	4,5	102	102	135	147	.	.	.	148	50	66	non	.	instable	diabete	oui	non	oui	oui	25	.	1,9	non	51	Non	49	IDM inf	non	non
homme	71	90	paced CRT	120	Droit sup	200	258	168	G	Droit sup	non	non	51	10	149	51	.	.	.	.	.	56	5	26	non	.	instable	diabete	oui	non	oui	oui	25	.	1,9	oui	74	Oui	26	IDM inf	non	non
homme	71	60	paced CRT	120	Gauche sup	97	120	208	Dt	Gauche sup	non	non	38	4,3	59	56	41	41	.	.	.	47	9	80	non	1,6	non	diabete	oui	non	oui	oui	25	.	1,9	oui	61	Non	39	IDM inf	non	non
homme	55	75	.	104	Droit sup	123	136	176	Dt	Droit sup	VA dissociation	non	60	3	63	86	106	96	.	.	.	102	42	86	non	.	instable	non	oui	non	non	oui	30	.	.	non	51	Non	49	non	non	IDM ant
homme	68	53	.	104	Gauche sup	123	170	192	G	Gauche sup	non	non	40	5,8	83	47	53	62	66	.	.	67	27	189	non	.	instable	diabete	oui	non	non	oui	35	.	.	non	68	Non	33	.	.	.
homme	68	60	paced	160	Gauche sup	121	159	184	G	Gauche sup	non	non	50	3,2	71	50	.	.	.	.	.	60	10	9	non	5,2	non	diabete	oui	non	non	oui	35	.	.	oui	59	Non	41	.	.	.
homme	68	60	paced	160	Gauche sup	87	156	168	G	Gauche sup	non	non	58	4,5	29	58	68	66	65	.	.	75	17	232	non	1	non	diabete	oui	non	non	oui	35	.	.	non	33	Non	67	.	.	.
homme	68	58	paced	160	Gauche sup	113	178	184	G	Gauche sup	VA dissociation	non	45	120	68	75	75	56	45	.	.	60	15	252	late BP drop	.	instable	diabete	oui	non	non	oui	35	.	.	oui	60	Oui	40	.	.	.
homme	68	60	LBBB	160	Gauche sup	102	144	160	G	Gauche sup	non	non	45	4,6	57	68	80	89	79	85	88	95	50	3166	non	1	non	diabete	oui	non	non	oui	35	.	.	non	56	Non	44	.	.	.
homme	57	60	.	104	Gauche sup	117	136	176	G	Gauche sup	non	P rétro	70	1,7	47	80	100	98	114	99	116	93	23	3105	non	1	non	non	oui	non	non	oui	50	.	.	non	40	Non	60	IDM inf	non	non
homme	63	86	LBBB	152	Gauche inf	111	141	208	G	Gauche inf	non	non	64	2,2	47	66	85	93	101	104	0	106	42	392	non	2	non	non	oui	non	non	oui	35	.	2103,6	non	42	Non	58	non	non	IDM ant
homme	63	60	LBBB	152	Gauche sup	106	202	208	G	Gauche sup	non	non	39	4,6	67	37	.	.	.	.	.	38	1	22	non	.	instable	non	oui	non	non	oui	35	.	2103,6	oui	65	Non	37	non	non	IDM ant
homme	63	58	LBBB	152	Gauche sup	117	153	216	G	Gauche sup	non	non	55	4,7	62	60	95	80	.	.	.	81	26	64	non	1,3	non	non	oui	non	non	oui	35	.	2103,6	non	53	Oui	47	non	non	IDM ant
homme	63	63	LBBB	152	Gauche sup	120	214	184	G	Gauche sup	non	non	37	6,9	83	41	.	.	.	.	.	43	6	27	non	.	instable	non	oui	non	non	oui	35	.	2103,6	oui	69	Non	31	non	non	IDM ant
homme	68	93	undetermined BBB	128	Gauche sup	125	258	160	G	Gauche sup	VA dissociation	non	30	7,7	95	35	.	.	.	.	.	38	8	22	non	.	instable	diabete	non	non	non	oui	30	.	.	oui	76	Oui	24	IDM inf	IDM lat	non
homme	68	81	undetermined BBB	128	Droit inf	118	214	168	Dt	Droit inf	VA dissociation	non	43	2,6	75	45	43	.	.	.	.	44	1	36	non	2,2	non	diabete	non	non	non	oui	30	.	.	non	64	Non	36	IDM inf	IDM lat	non
homme	78	52	paced CRT	144	Gauche sup	104	178	208	G	Gauche sup	non	non	32	2,5	72	32	.	.	.	.	.	35	3	12	non	.	instable	non	oui	non	oui	oui	28	.	3219,5	oui	69	Non	31	.	.	.
homme	78	63	paced CRT	144	Gauche sup	111	150	200	G	Gauche sup	non	non	66	1,8	45	77	63	78	68	72	74	60	-6	753	late BP drop	.	instable	non	oui	non	oui	oui	28	.	3219,5	non	40	Non	59	.	.	.
homme	78	60	paced CRT	144	Gauche sup	93	166	176	G	Gauche sup	non	non	30	8,1	63	30	35	.	.	.	.	31	1	57	non	9,5	non	non	oui	non	oui	oui	28	.	3219,5	oui	68	Non	32	.	.	.
homme	78	65	paced CRT	152	Droit inf	97	197	176	Dt	Droit inf	non	non	38	6,9	59	38	.	.	.	.	.	43	5	18	non	4	non	non	oui	non	oui	oui	28	.	3219,5	oui	61	Non	39	.	.	.
homme	74	48	paced	144	Gauche sup	110	220	184	G	Gauche sup	non	non	60	5,9	50	66	60	.	.	.	.	62	2	41	non	27	non	non	oui	non	non	oui	35	-12	4620,9	oui	46	Non	55	non	non	IDM ant
homme	83	72	RBBB	136	Gauche sup	130	214	136	Dt	Gauche sup	non	non	35	5,3	95	42	44	.	.	.	.	46	11	32	non	8,4	non	non	non	non	non	oui	50	.	.	oui	73	Non	27	non	non	non
homme	73	76	undetermined BBB	152	Droit sup	131	117	184	G	Droit sup	non	non	58	4,7	73	63	87	113	.	.	.	114	56	64	non	.	instable	non	oui	non	non	oui	25	.	1,2	oui	56	Non	44	non	non	IDM ant
homme	55	59	.	104	Droit sup	115	214	176	Dt	Droit sup	non	non	35	2,3	80	49	54	61	67	58	92	105	70	855	non	.	instable	non	non	non	non	oui	50	-13	.	non	70	Non	30	non	IDM lat	non
homme	55	53	.	104	Droit sup	125	192	144	Dt	Droit sup	non	non	53	6,1	72	57	92	97	.	.	.	95	42	112	non	3,5	non	diabete	non	non	non	oui	50	-13	.	non	58	Non	42	non	IDM lat	non
femme	44	44	.	80	Droit inf	116	192	120	G	Droit inf	non	non	35	6,2	81	40	.	.	.	.	.	58	23	29	non	4,9	non	non	non	non	non	oui	45	.	.	oui	70	Oui	30	non	non	IDM ant
homme	74	100	.	112	Droit inf	82	182	152	G	Droit inf	VA dissociation	non	62	4,3	20	62	71	.	.	.	.	85	23	48	non	2,7	non	diabete	oui	non	non	oui	15	.	.	non	24	Non	76	non	non	IDM ant
homme	74	61	undetermined BBB	192	Gauche sup	105	125	152	Dt	Gauche sup	VA dissociation	non	59	4,6	46	59	76	75	76	80	74	77	18	793	non	1,6	non	diabete	oui	non	non	oui	15	.	.	oui	44	Non	56	non	non	IDM ant
homme	77	88	.	72	Droit inf	192	192	144	Dt	Droit inf	non	non	98	1,5	94	105	107	114	.	.	.	116	18	123	non	1	non	diabete	non	non	non	non	60	-22	3342	non	49	Oui	51	.	.	.
homme	76	71	paced CRT	160	Gauche sup	126	156	136	Dt	Gauche sup	non	non	74	4,6	52	81	.	.	.	.	.	80	6	11	non	1	non	non	oui	non	oui	oui	10	.	1,7	oui	41	Non	59	non	non	IDM ant
homme	62	87	paced	240	Droit sup	92	166	192	Dt	Droit sup	VA dissociation	non	61	2,5	31	70	.	.	.	.	.	64	3	25	late BP drop	3,2	non	non	oui	non	non	oui	20	.	2425,2	oui	34	Non	66	non	non	IDM ant
homme	62	100	paced	184	Gauche inf	94	101	208	Dt	Gauche inf	VA dissociation	non	89	1,5	5	112	105	.	.	.	.	100	11	55	non	.	instable	non	oui	non	non	oui	20	.	2425,2	non	5	Non	95	non	non	IDM ant
homme	62	100	paced	240	Droit inf	106	192	200	Dt	Droit inf	non	non	56	3	50	61	.	.	.	.	.	58	2	28	non	.	instable	non	oui	non	non	oui	20	.	2425,2	oui	47	Oui	53	non	non	IDM ant
homme	48	73	RBBB	160	Droit sup	126	258	184	G	Droit sup	non	non	29	6,2	97	32	53	42	61	71	83	84	55	1747	non	1	non	non	non	non	non	non	45	.	.	oui	77	Oui	23	.	.	.
homme	83	62	undetermined BBB	128	Droit inf	114	144	144	G	Droit inf	non	non	77	3,5	37	85	93	95	.	.	.	98	21	167	non	7,3	non	non	oui	non	non	oui	30	.	.	non	32	Non	68	non	non	IDM ant
homme	83	60	undetermined BBB	128	Droit inf	109	170	160	G	Droit inf	non	non	64	3,8	45	77	100	102	.	.	.	98	34	136	non	.	instable	non	oui	non	non	oui	30	.	.	non	41	Non	59	non	non	IDM ant
homme	63	61	.	96	Droit inf	134	187	176	Dt	Droit inf	non	non	57	2,7	77	67	64	64	.	.	.	68	11	100	non	1,7	non	diabete	oui	non	non	oui	50	.	2473,9	non	58	Non	43	IDM inf	non	IDM ant
homme	67	100	RBBB	144	Droit inf	97	141	168	Dt	Droit inf	non	non	45	1,9	52	58	72	77	95	.	.	75	30	181	non	1,9	non	non	non	non	non	oui	42	.	.	non	54	Non	46	IDM inf	non	non
homme	67	100	RBBB	144	Gauche sup	106	138	168	G	Gauche sup	non	non	52	2,3	54	91	71	84	.	.	.	78	26	78	non	.	instable	non	non	non	non	oui	42	.	.	non	51	Non	49	IDM inf	non	non
homme	67	100	RBBB	144	Droit sup	96	166	160	Dt	Droit sup	non	non	18	44	94	53	62	75	.	.	.	85	83	65	non	1,1	non	non	non	non	non	oui	42	.	.	non	54	Non	19	IDM inf	non	non
homme	76	60	.	112	Droit inf	171	187	168	G	Droit inf	non	non	46	6,1	125	49	46	.	.	.	.	50	4	41	non	8,7	non	non	oui	non	non	oui	25	.	.	oui	73	Non	27	non	IDM lat	non
homme	48	53	LBBB	216	Droit inf	79	192	216	G	Droit inf	VA dissociation	non	38	1,6	41	38	.	.	.	.	.	39	1	23	non	18,5	non	non	oui	non	non	oui	20	.	.	oui	52	Oui	48	non	non	IDM ant
homme	48	87	LBBB	192	Droit inf	95	136	184	Dt	Droit inf	VA dissociation	non	87	0	8	98	99	.	.	.	.	95	8	42	non	5,6	non	non	oui	non	non	oui	20	.	.	non	8	Non	92	non	non	IDM ant
homme	48	86	LBBB	192	Droit inf	90	182	152	Dt	Droit inf	VA dissociation	non	81	0	9	82	82	.	.	.	.	81	0	38	non	4,5	non	non	oui	non	non	oui	20	.	.	oui	10	Oui	90	non	non	IDM ant
homme	48	100	LBBB	192	Droit inf	103	136	168	Dt	Droit inf	VA dissociation	non	90	0	13	81	90	90	90	.	.	91	1	182	non	2,8	non	non	oui	non	non	oui	20	.	1,6	non	13	Non	87	non	non	IDM ant
homme	57	105	.	80	Droit inf	128	174	168	Dt	Droit inf	non	non	67	3,4	61	104	92	.	.	.	.	101	34	43	non	1,4	non	non	oui	non	non	non	55	-8	.	oui	48	Non	52	.	.	.
homme	60	81	.	104	Droit inf	115	122	216	Dt	Droit inf	VA dissociation	non	72	1,7	43	73	91	97	.	.	.	90	18	109	non	0,6	non	non	oui	non	non	non	55	.	.	non	37	Oui	63	.	.	.
homme	60	80	paced CRT	128	Gauche sup	108	192	208	G	Gauche sup	VA dissociation	non	20	3,7	88	25	.	.	.	.	.	37	17	19	non	8,5	non	non	oui	non	non	non	55	.	.	oui	82	Non	19	.	.	.
homme	60	80	paced CRT	136	Gauche sup	106	220	184	G	Gauche sup	non	non	23	6,2	83	30	21	.	.	.	.	26	3	38	non	13,8	non	non	oui	non	non	non	55	.	.	oui	78	Non	22	.	.	.
homme	69	60	LBBB	136	Gauche sup	109	192	184	Dt	Gauche sup	VA dissociation	non	28	1,6	81	30	28	.	.	.	.	38	10	41	non	2,9	non	non	oui	non	non	oui	30	-11	.	oui	74	Non	26	non	non	IDM ant
femme	64	55	.	112	Gauche sup	146	144	168	G	Gauche sup	VA dissociation	non	103	1,3	43	107	122	103	129	129	124	119	16	776	non	1,6	non	diabete	oui	non	non	oui	20	.	.	non	30	Oui	71	non	non	IDM ant
homme	69	60	paced CRT	184	Gauche sup	85	179	224	G	Gauche sup	non	non	25	8,8	60	30	.	.	.	.	.	30	5	12	non	7,2	non	non	oui	non	oui	non	30	.	.	oui	71	Non	29	.	.	.
homme	69	60	paced CRT	184	Gauche sup	83	117	208	Dt	Droit inf	non	non	47	6	36	52	55	.	.	.	.	68	21	48	non	4	non	non	oui	non	oui	non	30	.	.	non	43	Non	57	.	.	.
homme	69	82	paced CRT	140	Gauche sup	50	163	216	Dt	Gauche sup	non	non	28	3,2	22	30	46	60	57	56	.	61	33	559	non	2	non	non	oui	non	oui	non	30	.	.	non	44	Non	56	.	.	.
homme	75	57	undetermined BBB	128	Gauche sup	143	139	216	Dt	Droit inf	non	non	77	1	66	90	109	121	129	118	140	148	71	654	non	1,8	instable	non	oui	non	non	oui	50	.	.	non	46	Oui	54	IDM inf	non	non
homme	75	64	undetermined BBB	128	Gauche sup	144	197	200	Dt	Droit inf	non	non	68	9,8	76	69	82	.	.	.	.	73	5	34	non	5	non	non	oui	non	non	oui	50	.	.	oui	53	Oui	47	IDM inf	non	non
homme	75	61	undetermined BBB	128	Gauche sup	178	134	144	Dt	Gauche sup	VA dissociation	non	109	10	69	109	117	141	125	123	.	129	20	318	non	2,2	non	non	oui	non	non	oui	50	.	.	non	39	Non	61	IDM inf	non	non
homme	58	65	RBBB	120	Gauche sup	75	192	224	Dt	Droit inf	VA dissociation	non	35	9,4	40	36	.	.	.	.	.	35	0	26	non	.	instable	diabete	oui	non	non	non	45	.	.	oui	53	Oui	47	.	.	.
homme	58	65	RBBB	120	Gauche sup	92	192	240	Dt	Droit inf	VA dissociation	non	39	10,5	53	35	.	.	.	.	.	44	5	25	non	.	non	diabete	oui	non	non	non	45	.	.	oui	58	Oui	42	.	.	.
homme	63	64	RBBB	144	Gauche sup	117	221	200	Dt	Droit inf	VA dissociation	non	44	46	73	53	49	.	.	.	.	44	0	46	non	.	instable	non	non	non	non	oui	30	.	.	oui	62	Non	38	non	non	IDM ant
homme	63	83	RBBB	144	Gauche sup	128	188	176	G	Droit inf	VA dissociation	non	75	10	53	91	78	79	.	.	.	101	26	81	non	2	instable	non	non	non	non	oui	30	.	.	non	41	Non	59	non	non	IDM ant
homme	63	83	RBBB	144	Gauche sup	123	221	176	G	Droit inf	VA dissociation	non	41	11	82	42	.	.	.	.	.	42	1	20	non	14	non	non	non	non	non	oui	30	.	.	oui	67	Non	33	non	non	IDM ant
homme	60	93	.	104	Gauche sup	120	163	232	Dt	Droit sup	non	P rétro	75	1,5	45	97	96	104	115	.	.	110	35	232	non	10	non	diabete	non	non	non	oui	20	.	2200	non	38	Non	63	non	non	IDM ant
homme	60	93	.	110	Gauche sup	102	163	216	Dt	Droit inf	non	P rétro	87	3,7	15	105	102	104	108	100	.	119	32	285	non	1	non	diabete	non	non	non	oui	20	.	2200	non	15	Oui	85	non	non	IDM ant
homme	60	91	.	112	Gauche sup	105	150	248	Dt	Droit inf	non	P rétro	82	1,7	23	103	102	101	.	.	.	107	25	131	non	1,4	non	diabete	non	non	non	oui	20	.	2200	non	22	Non	78	non	non	IDM ant
